# Supplementary material for: Nestin+ Peyer's patch resident MSCs enhance healing of inflammatory bowel disease through IL‐22‐mediated intestinal epithelial repair
Source: Cell Prolif. 2022 Nov 20;56(2):e13363. doi: 10.1111/cpr.13363 (PMC9890526; doi:10.1111/cpr.13363)
Supplement: Supplementary file 2 — APPENDIX S2: Supporting Information [file CPR-56-e13363-s002.xls]

## Sheet: E>10_Secreted
	BM1	BM2	BM3	PP1	PP2	PP3
Il22	0.0001	0.0001	0.0001	13.3253	12.472	31.8522
Vip	0.023216	0.066772	0.0001	12.5285	11.6676	27.3347
Csf3	0.257792	0.149709	0.0001	41.7199	41.2289	45.5014
Klk8	0.608938	1.1625	0.153116	109.97	99.3042	139.457
Cck	31.5139	32.5637	45.9109	3104.1	5589.18	8565.16
Il11	0.450762	1.60693	0.406248	99.2576	84.7003	134.88
Gal	0.418296	0.192166	0.439699	33.3336	35.6199	43.8549
Ccl22	0.501715	0.125812	0.0001	14.5479	17.1974	32.7675
Grem1	6.35338	11.6912	5.24367	180.162	335.1	657.528
Isg15	0.923558	2.84974	0.539828	71.8846	54.4005	75.5528
S100a8	27.085	29.8407	26.5084	648.734	1176.74	1092.42
Adm	2.59293	6.32725	10.8436	103.937	177.989	391.18
Cxcl5	7.63739	18.4446	5.74242	152.268	245.474	662.84
Nrg1	0.290713	1.17805	0.321311	19.3493	13.6021	23.36
Prss12	0.766982	3.28112	0.230252	35.5685	39.1269	57.9395
Col8a1	1.30432	2.08045	0.306072	28.9441	26.4841	56.536
Cxcl12	3.75057	5.44864	1.62727	52.2955	57.9033	164.071
Cxcl10	0.933555	1.2154	0.633644	20.6073	16.9803	28.7704
Igfbp7	242.014	461.601	49.2402	3788.81	6073.85	6399.62
Spon2	2.56905	5.61479	1.99546	47.8806	52.7301	96.5504
Lgi2	0.455972	1.62519	0.180042	13.4644	14.9889	13.4059
Angptl4	3.60814	3.47774	0.330044	32.7453	33.2538	65.8603
Cyr61	72.3665	87.134	19.3149	605.688	1007	1459.79
Vegfc	1.26975	2.73209	0.332779	18.6206	29.8832	18.7452
Fgf7	11.117	14.0755	26.46	119.168	201.103	418.006
Camp	2.03656	2.93841	2.00263	26.2604	27.9596	24.0585
Nid1	64.9221	66.5477	16.147	401.722	386.102	837.327
Mmp8	0.694754	1.17128	1.31267	11.5828	7.06994	11.8503
Sfrp1	1.05918	4.04461	0.336087	32.1138	9.38275	7.37599
Crispld2	2.44671	5.94254	0.3867	27.1639	23.5981	27.2085
Pcsk9	5.69838	15.9878	0.884592	59.8941	58.3322	75.6902
Crlf1	24.0616	31.7467	1.53733	160.82	138.637	180.043
Prss23	5.17005	7.09016	3.93138	38.671	30.1145	64.422
Fst	7.75133	11.4155	3.08168	40.8045	43.5838	98.071
Lif	1.51368	6.00426	0.293611	27.2445	16.2438	20.5254
Fbln1	23.2051	41.8877	3.83092	132.712	147.989	257.57
Loxl2	3.42658	5.25568	0.46847	21.9717	21.5255	27.6917
Mmp9	318.564	331.745	129.991	1120.32	2013.81	2931.49
Gdf15	5.27195	11.7855	2.626	39.6124	39.0716	72.3883
Mmp10	70.0902	34.1552	231.369	419.686	762.673	1368.84
Ccl5	1.34553	2.34492	1.45423	22.3461	9.93081	5.88917
Fstl3	3.14142	8.86297	0.643552	25.448	22.0859	35.9235
Ighm	2.96774	5.45212	2.57533	21.2196	19.1569	30.0815
Heg1	3.07305	14.8873	1.04324	78.6234	18.6277	19.0203
Vegfa	0.915518	5.00355	1.16318	19.1189	15.3019	7.25917
Adam23	2.28868	4.98485	0.914638	20.2083	14.9902	9.92293
Ltbp1	13.3049	58.5079	3.28533	314.257	29.8116	59.937
Ccl7	87.8771	71.094	554.994	548.841	1140.11	2045.09
Ereg	3.10613	4.98397	0.771758	17.4655	8.7371	20.0883
Dkk3	50.4287	97.4794	9.61717	207.654	228.575	381.639
Lgals9	18.8153	26.5835	17.4034	73.5891	78.5318	166.902
Smoc2	2.49379	6.20201	1.13154	13.4763	14.3098	21.1225
Ltbp2	4.79112	12.3794	1.32932	39.8682	23.6741	27.3513
Lcn2	383.873	339.397	199.409	963.514	1350.5	2194.03
Masp1	2.6679	7.94922	1.16194	19.597	13.5177	20.3818
Ccl2	640.087	570.439	1636.17	3338.06	4333.07	5093.79
Sema3a	21.4256	37.0768	7.31171	118.903	60.6993	115.175
Cxcl1	73.4325	14.9936	15.1841	59.0155	119.268	269.279
Lgals3bp	147.638	210.969	51.6307	536.806	427.515	752.881
Tfpi	3.88692	6.17294	6.76551	27.326	15.0779	23.9795
Loxl1	41.4271	55.9594	7.7383	117.171	110.899	171.443
St3gal2	5.86082	11.1652	1.29597	27.2145	16.6552	20.3652
Tmeff2	3.26054	6.20884	3.3085	11.9627	12.9688	19.7992
Rspo3	3.01165	4.12971	3.29779	11.3667	11.4609	12.6367
Ngf	4.66929	7.24365	1.10154	16.8679	13.4201	13.5682
Mfge8	242.018	250.378	24.3899	322.447	502.006	846.973
Csf1	18.0068	31.4416	6.6576	63.8082	42.9262	65.8828
F3	5.74557	8.68767	8.79643	15.5308	21.1674	34.7327
Cpz	5.32442	13.3282	0.514246	20.597	19.9484	16.0567
C1qtnf5	6.96796	11.4069	0.423605	22.3109	14.0397	18.8355
Ghr	3.03155	5.99685	3.57044	13.1824	9.47205	13.9975
Clcf1	3.50491	12.4335	0.304837	17.2421	15.1304	12.8961
Gpx3	566.97	447.092	119.2	596.776	1035.24	1500.32
Metrn	1.93634	11.4601	0.985701	15.7851	13.5791	10.0484
Crlf2	3.11563	8.7079	0.309648	17.6129	9.23225	5.2332
Serpinf1	525.792	436.596	552.747	832.224	1188.29	1923.59
Ctgf	10.6545	15.1927	1.11702	18.2572	13.3055	36.6742
Serping1	84.3794	55.7007	63.8391	98.4768	130.074	278.43
Vegfb	6.15949	16.6542	2.20106	31.7674	18.6189	10.7824
Wnt5a	12.1696	24.7027	2.68944	44.7473	21.1018	29.6536
Kazald1	35.0304	114.055	23.1996	217.27	63.8701	134.485
Htra1	33.0892	60.2579	15.565	66.1278	61.4321	130.004
Calr	302.114	285.965	71.7145	370.734	512.192	677.201
Gfer	12.878	23.4206	7.56191	30.5808	29.2372	43.1653
Fkrp	4.12499	8.23644	0.798703	12.1942	8.77177	9.92557
Calcb	5.81978	8.58882	14.9247	25.7164	20.5213	21.9922
Deaf1	4.53075	18.5786	1.2126	43.1995	7.59518	5.22959
Gnas	363.017	451.699	344.532	785.012	857.118	901.711
Fstl1	93.4843	114.283	82.2749	233.401	118.828	277.297
Bmp2	20.5386	24.8442	7.33029	28.0782	28.8976	56.8998
Adamts4	7.6807	7.45124	1.35754	17.0647	8.48626	8.85988
Fbln2	90.5535	112.649	52.8744	149.024	131.766	248.517
Pla2g12a	5.92844	11.1838	1.52726	13.2022	11.5971	11.9041
Bgn	826.124	1053.39	74.4715	1152.06	1276.47	1413.66
Mif	1062.63	800.838	1122.29	1134.12	2099.8	2429.25
Tnfrsf1a	51.8352	83.5873	8.50088	87.7628	67.0159	107.217
Sparc	2934	2971.3	2021.63	3136.27	5390.34	5776.73
Tgfb3	4.82479	12.8946	0.555657	19.1449	7.64169	5.54229
Npy	13.1093	12.6143	53.2893	52.3639	32.0501	52.6086
Efemp2	250.109	290.298	59.2825	263.684	269.057	495.735
Ybx1	259.79	341.049	91.2912	252.045	376.273	549.308
Mfap2	44.4645	69.6425	23.2332	61.8742	72.5733	96.7689
Mmp3	1053.83	740.116	2019.52	973.289	2148.07	3245.79
Egfl7	4.26404	15.4025	4.84548	18.9609	12.0547	8.54305
Creld2	24.965	44.0626	29.7724	46.7163	50.4892	60.605
Mdk	47.7659	63.2515	137.896	83.8735	85.1958	225.774
Rnpep	15.6	30.3399	2.87987	27.2386	21.0376	26.3128
Crtap	64.13	112.572	22.9343	72.3154	85.7016	146.786
Nenf	57.6247	67.9079	25.9047	92.2346	62.5648	75.4353
Gpc4	16.8034	18.7633	5.09849	22.8471	18.4708	20.5021
Emilin1	45.1901	71.7045	12.373	63.3512	58.1058	73.5692
Kars	88.2771	295.386	30.0517	501.537	55.9122	56.5266
Timp2	567.056	606.691	125.887	344.56	753.923	829.438
Igfbp4	96.7031	116.465	29.2008	105.354	103.483	147.519
Tinagl1	141.391	211.095	42.1083	145.075	158.508	272.99
Calu	260.822	215.817	92.6433	152.573	222.823	454.916
Cx3cl1	13.8348	26.39	1.1054	18.3	17.699	24.1916
Adamtsl5	11.5058	20.0621	0.889742	16.5831	15.0928	15.553
Jam3	10.4889	12.6471	7.08716	14.1861	11.4909	17.8431
Tex264	22.6272	35.1317	6.96473	33.783	27.7623	31.5505
Adam9	21.7201	28.445	4.85677	26.6186	15.9379	36.3764
C3	6.69757	17.5407	5.87462	24.8685	8.50091	8.67966
Lgals1	5244.15	3407.59	4830.46	4843.68	7181.07	6383.77
Hbegf	7.60516	13.4833	7.62066	14.5477	12.1435	10.7424
Tor2a	16.1365	38.4243	5.9036	29.8974	17.7241	29.4586
Gpc1	41.1241	109.044	1.88601	82.0113	54.8323	55.1826
Ltbp3	24.9769	61.1021	10.8678	71.3875	31.1793	19.1012
Btd	10.8629	15.6782	6.40313	12.8482	11.576	16.6774
Col18a1	42.4874	75.8067	4.76916	57.2594	38.0493	57.3797
Mmp11	7.87646	22.2315	1.36069	15.0967	13.2265	10.3102
Col5a1	7.50855	18.1463	1.733	16.688	7.52501	8.29886
Col5a2	8.84165	15.9953	5.18526	18.445	6.83381	10.3466
Fas	12.6696	11.0951	23.1729	15.723	16.3116	22.8168
Pcolce	210.713	246.457	75.3933	146.522	149.846	318.733
Cxcl16	45.8761	48.6976	78.2405	49.647	53.7082	94.4015
Galnt2	16.743	36.2233	6.54038	27.8437	21.8502	18.332
Anxa2	1444.57	1121.13	1610.03	835.965	1538.67	2347.07
Man2b2	12.427	41.7444	0.547858	23.7547	21.0578	16.4002
Penk	1892.41	1628.06	3082.83	1414.72	2587.81	3236.2
Igfbp3	81.6992	74.4705	25.9884	40.0034	57.5279	98.7492
Dcn	125.32	75.3843	445.112	111.767	142.518	419.962
Tcn2	153.807	126.721	61.6557	73.3409	85.6111	193.721
Pdgfa	23.3951	49.3666	15.4565	35.5063	24.5467	28.2645
Fam3c	19.5194	25.5987	32.0278	12.276	17.7858	46.4471
Ang	5.47397	26.1872	20.9487	41.97	6.81092	3.27997
Metrnl	17.3781	41.4894	3.42656	24.2563	21.3739	15.9999
Igfbp6	38.7079	80.0625	29.7141	52.1303	40.4595	53.2866
Chid1	14.9847	22.2636	19.38	19.7194	17.5977	17.8654
Fam20c	109.919	165.909	24.9804	99.5044	86.2247	106.542
Loxl3	17.929	42.3673	3.32674	33.0424	12.9467	14.4809
Manf	182.561	98.6929	428.355	110.814	179.363	370.775
Angptl2	101.986	139.023	12.1145	62.6782	64.8549	105.838
Ifnar2	95.462	76.7111	78.5845	45.5954	43.563	139.36
Vasn	25.5811	54.025	5.40712	28.0563	24.6441	24.2323
Nbl1	51.6499	123.208	8.7289	57.4074	50.9937	57.0685
Agrn	8.46267	19.8547	8.57482	14.5278	8.90578	9.70997
Col16a1	8.99758	21.3212	4.92636	16.3834	6.87923	8.00429
Dnajc10	22.655	25.47	15.561	15.078	13.3368	25.948
Ngrn	8.60903	17.2634	10.1624	10.9148	8.96532	10.2732
Ace	7.56083	22.3615	0.805562	12.8167	7.18673	5.31748
Stc1	15.1991	15.8442	16.2448	13.0104	10.0239	15.9299
Gpx7	21.1661	26.8606	63.437	34.6677	22.1677	34.3439
Qsox1	58.07	157.397	4.58948	117.592	27.6667	33.5773
Itfg1	26.2599	26.3814	29.3027	15.8484	17.1123	32.5047
Ndfip1	662.791	438.792	1293.24	274.742	519.434	1118.35
Aebp1	187.967	300.802	50.8003	163.373	127.941	137.776
Lamb1	31.9607	49.779	21.5468	39.5725	15.4219	24.2791
St3gal4	10.4115	27.879	5.2286	13.3777	10.4036	9.34022
Ecm1	837.08	702.536	161.182	248.078	312.072	695.493
Aimp1	20.7679	22.2147	37.9657	22.52	15.0004	21.9803
Copa	44.406	49.2482	28.0623	28.8847	16.694	42.8733
Pam	34.373	124.725	9.85391	52.515	28.4835	40.5455
Xdh	22.876	26.5284	15.3492	16.702	11.2617	16.5667
Cd164	125.552	126.99	137.393	83.4242	46.4608	137.882
Rnase4	148.839	105.562	283.863	91.708	77.0035	199.887
Cpq	33.9333	31.1797	72.1743	25.4693	27.6358	40.1108
Ccdc3	95.3617	136.743	24.2449	54.6582	51.7764	67.5733
Cp	27.3517	37.1778	24.1145	27.3456	13.185	19.5514
Npc2	551.037	417.901	618.765	238.072	272.05	563.785
Alkbh7	8.69883	10.356	16.9796	9.4521	7.95791	6.67529
Gsn	489.122	489.95	53.2521	151.008	225.371	311.655
Pdzd11	25.0913	21.6911	56.2843	18.6149	18.3631	31.5474
Plaur	48.7109	32.2583	29.324	21.2982	15.7154	35.1072
Edem2	9.89385	18.4372	5.38955	8.6271	7.12717	6.28096
Inhba	38.7281	46.7735	62.7452	29.1569	22.6341	44.9398
Matn2	21.3707	28.2887	9.55449	15.4399	10.6326	12.4431
Mmp19	29.9722	30.2647	12.8871	11.5275	11.8985	23.9916
Col4a2	11.0009	18.1045	2.10463	9.14168	5.79865	4.68305
Cnpy4	18.762	38.9197	24.9108	24.4056	10.977	15.6477
Col1a1	59.3602	114.284	21.4602	53.185	26.1018	40.9773
Galnt1	16.2356	19.884	4.30965	10.509	6.50683	7.49712
Col1a2	72.9514	133.559	48.1064	81.2095	28.4642	44.0903
Bola1	14.7567	16.3063	50.3707	17.3241	19.2175	12.2178
Ccdc80	18.8483	115.251	3.95424	73.9066	6.28927	2.1754
Rarres2	6.91189	9.80689	23.8004	6.64133	11.7131	5.74264
S100a13	101.987	67.4153	108.599	61.9494	68.0402	33.7761
Nucb2	9.10473	10.4213	29.8552	12.0666	5.74262	10.5898
Prdx4	82.7408	53.5836	148.999	42.8536	38.8154	79.7599
Itm2b	3089.76	1985.97	3481.42	650.957	1328.97	2802.96
Scpep1	264.97	174.345	265.575	78.7025	85.0334	228.701
Mmp2	1167.86	1189.27	339.564	314.103	445.798	719.806
Pon3	12.7766	18.1355	27.6215	16.3036	6.28245	9.51539
Enpp5	9.66416	12.6238	14.3343	7.61019	5.24221	6.39129
Twsg1	19.0807	24.6909	3.8597	9.68551	4.9893	10.2354
Cr1l	15.342	16.795	38.8256	14.7316	9.17586	12.2259
Timp1	3341.13	2202.63	2577.25	806.661	1288.63	2033.38
Tnfrsf1b	21.7946	30.2951	2.93639	11.2581	8.78487	7.52218
Dag1	22.4338	18.9262	3.35407	7.68813	6.87638	7.80261
Cpxm1	30.6171	52.8883	11.5567	17.6585	15.989	13.6156
Srgn	26.8575	15.251	42.4747	13.1175	9.37757	19.0901
Dpp7	17.8307	24.5093	12.3113	9.69011	9.43869	7.60275
Apoo	19.3518	14.8043	43.2406	12.6128	9.53031	15.5604
Gas6	149.37	201.848	33.3474	44.3693	50.8843	77.6617
B2m	8148.35	8057.33	6300.07	2559.12	2757.07	4641.15
Clu	29.2701	43.2781	19.8972	15.6929	13.2055	11.2221
Col4a1	29.0012	56.1161	5.20364	14.3763	14.592	9.80033
Sdf2	63.9764	50.1443	173.282	29.1955	26.7513	60.7786
Fn1	1263.36	1020.84	815.873	417.366	299.243	534.607
Emilin2	29.6918	57.7805	5.40424	12.9754	13.2343	11.2724
Col6a2	19.2505	36.8437	2.43067	9.89746	6.26832	6.83729
Akr1b10	16.2791	15.6597	54.1383	9.77132	9.02978	14.2774
Spp1	73874.1	82201.4	51399.6	16201.2	31826	30127.2
Sdc1	212.499	241.165	43.6548	41.7269	44.5455	100.857
Mmp12	47.799	36.8858	96.5827	16.2533	17.4217	33.8791
Nrp1	13.615	38.793	5.86015	17.0037	2.30302	1.84447
Col6a1	80.683	92.0802	32.7997	29.4166	21.1586	23.3701
Grn	723.66	982.908	195.224	202.833	199.791	271.328
Islr	75.0201	87.3081	16.5467	26.8885	14.6003	21.8091
Pltp	61.5433	89.8564	5.49643	16.6507	17.7647	19.8939
Pla2g7	606.072	368.581	1130.83	91.5573	163.156	421.718
Hilpda	25.0949	17.5908	40.3803	9.2891	9.20904	7.4505
Olfml3	22.3651	25.708	17.485	6.13353	6.08331	6.75845
Bola3	71.0246	46.4223	356.678	23.8519	43.3462	69.6624
Il6st	9.79813	17.6097	2.79838	5.07684	2.06525	1.43613
Pros1	146.952	98.9511	250.487	28.993	31.4092	75.6504
Cklf	18.704	16.8806	54.163	7.50402	10.2807	5.90846
Lox	26.3553	30.7886	6.09622	7.51401	3.6186	5.00138
Cpe	359.986	320.794	187.589	40.486	43.2239	117.789
Lamc1	8.94869	11.1415	10.6853	3.94294	1.70254	1.47218
Sdc4	1561.45	3121.41	659.502	746.042	151.412	263.738
Pla1a	11.0955	16.6221	4.97267	3.66836	1.78594	1.50422
Col3a1	120.931	118.529	74.5794	35.9282	13.7847	16.5589
Cst3	5834.46	5358.13	8411.24	1109.08	972.081	1890.94
Ccl8	8.45401	13.4138	31.7788	6.88449	1.34223	2.03627
Plat	77.0826	70.6496	71.7861	11.7296	12.1886	17.8243
Creg1	165.722	152.157	491.602	32.5055	40.5719	75.1064
Lifr	8.35386	43.7493	0.987664	8.67227	0.360567	0.156662
Notum	10.105	27.925	3.86214	2.50853	3.17248	1.42145
Serpine2	6748.57	7053.73	7060.42	534.694	1145.67	1822.85
Cfh	45.5963	34.3244	21.1786	6.6423	3.02001	7.09831
Fuca2	16.9287	17.8016	19.6523	1.93815	3.14323	3.89989
Epdr1	45.3282	47.7896	64.6113	8.73797	8.30752	8.68461
Qpct	29.3854	21.3492	89.3654	5.01109	6.34004	10.5306
Srpx2	20.2849	27.2464	20.12	4.51598	3.12189	2.90452
Bglap	22.4375	19.925	101.147	7.50664	9.22039	5.60439
Tnc	55.1839	64.4977	28.9041	13.0406	5.33781	4.02835
Ggh	25.5478	17.2882	53.0018	4.20853	4.35769	5.766
Ccl3	9.45127	12.7944	9.80863	1.42215	2.25861	1.05408
B4galt1	281.723	813.863	102.292	122.361	25.1643	20.2092
Sned1	17.4995	43.5661	3.08308	4.84744	2.49082	0.34976
Il33	95.368	65.2635	234.39	10.0842	7.49973	24.5774
Cthrc1	49.4558	40.4573	187.971	6.49873	7.11388	12.6719
Pf4	11.9727	15.5198	23.3974	3.05548	1.72573	0.0001
Chsy1	30.1938	39.0013	46.1644	5.33862	2.68254	2.26006
Hp	41.9209	69.6538	37.3434	6.43135	4.11611	2.44109
Slpi	121.795	77.3951	468.363	14.9974	21.6358	18.843
Ifi30	641.584	553.49	427.783	35.038	37.0098	57.1885
Pilra	9.4469	6.53854	15.982	0.152951	2.19421	0.095406
Enpp2	11.3715	15.4755	28.6183	1.9795	0.820014	1.28779
Lgals3	1264.87	1090.62	999.867	57.8087	55.0779	100.847
Tslp	21.6794	19.1325	37.3911	2.37872	1.34032	1.18233
Lum	16.5677	13.0179	38.7735	2.05432	1.14071	0.653877
Inhbb	7.99253	19.6521	8.34641	1.01392	0.750621	0.218431
Lrrc17	17.1561	20.9432	29.8671	1.15427	1.46587	0.976447
Timp3	135.23	142.616	48.941	7.98289	4.81435	4.48901
Mmp13	1145.78	856.919	493.664	24.9183	29.7901	76.3561
Tgfbi	69.97	98.5107	28.6271	3.98178	4.13674	1.33224
Lpl	118.968	91.706	76.0787	4.88346	4.33241	4.51412
Smpdl3a	37.5776	37.7618	74.972	2.36114	1.8598	1.88586
Sparcl1	156.146	147.486	142.545	7.07422	5.1827	5.06817
Efemp1	61.1095	61.7137	69.2176	2.88517	2.1529	1.81624
Cfp	71.3457	88.4998	46.5755	2.77149	2.39055	0.823047
Il1rn	28.5649	32.2472	58.6613	2.05552	0.620674	0.782019
Serpinb2	36.4598	20.9332	119.666	0.692789	1.34788	0.7858
Mgp	15415.1	14599.2	6994.34	142.459	172.795	212.179
Trem2	89.7948	125.717	157.129	0.64339	3.6015	0.638545
Ly86	22.1358	19.7377	65.1667	0.840455	0.134617	0.382398
Apod	19.193	14.5247	24.6755	0.0001	0.640953	0.074919
Igf1	22.7728	16.9655	41.9393	0.357166	0.030688	0.581141
Wisp2	38.7421	58.4797	7.17377	0.472102	0.619359	0.076118
Apoe	10873.3	10458	9708.35	127.865	103.192	106.137
Csn3	31.6897	26.119	56.9001	0.259434	0.897418	0.068604
Col6a3	42.4867	43.9058	34.7732	0.823949	0.197414	0.254814
Col2a1	18.867	39.6524	6.91485	0.579687	0.033834	0.014149
Igf2	162.408	308.079	73.9559	1.69138	0.864654	0.083072
Nov	14.2288	10.8143	33.0791	0.048177	0.039518	0.168133
C1qa	236.673	349.78	60.2118	1.29704	1.42562	0.0001
Apoc2	285.342	178.433	748.719	2.88531	1.7024	0.0001
Retn	9.30716	6.97915	42.2492	0.0001	0.217877	0.0001
C1qc	331.724	353.657	63.9538	1.16395	1.03585	0.428326
Dmp1	15.789	20.4296	19.5965	0.183757	0.0001	0.0001
Kng1	6.13278	10.1255	30.1756	0.0001	0.079267	0.035257
Sfrp4	191.105	151.751	491.291	0.501108	0.779441	0.427434
C1qb	1934.02	2040.67	1173.83	6.87738	2.22387	1.2488
Cd5l	19.7166	44.5456	4.28698	0.0001	0.0001	0.02892
Ibsp	10.9893	16.0077	42.6238	0.0001	0.0001	0.0001

## Sheet: Detail information
Gene stable ID	Gene name	Chromosome/scaffold name	Gene start (bp)	Gene end (bp)	Strand
ENSMUSG00000020681	Ace	11	105858771	105880790	1
ENSMUSG00000025964	Adam23	1	63485050	63635435	1
ENSMUSG00000031555	Adam9	8	25439627	25506943	-1
ENSMUSG00000006403	Adamts4	1	171077990	171088206	1
ENSMUSG00000043822	Adamtsl5	10	80174944	80184246	-1
ENSMUSG00000030790	Adm	7	110226868	110229027	1
ENSMUSG00000020473	Aebp1	11	5811947	5822088	1
ENSMUSG00000041936	Agrn	4	156249747	156281945	-1
ENSMUSG00000028029	Aimp1	3	132366242	132390131	-1
ENSMUSG00000061758	Akr1b10	6	34361153	34373885	1
ENSMUSG00000002661	Alkbh7	17	57304339	57306322	1
ENSMUSG00000072115	Ang	14	51328607	51339466	1
ENSMUSG00000004105	Angptl2	2	33106081	33137729	1
ENSMUSG00000002289	Angptl4	17	33992724	34000804	-1
ENSMUSG00000032231	Anxa2	9	69360902	69399077	1
ENSMUSG00000002992	Apoc2	7	19405504	19411866	-1
ENSMUSG00000022548	Apod	16	31115010	31133626	-1
ENSMUSG00000002985	Apoe	7	19430034	19433113	-1
ENSMUSG00000079508	Apoo	X	93410723	93460699	1
ENSMUSG00000060802	B2m	2	121978167	121983564	1
ENSMUSG00000028413	B4galt1	4	40804602	40854005	-1
ENSMUSG00000074483	Bglap	3	88290808	88291771	-1
ENSMUSG00000031375	Bgn	X	72527208	72539539	1
ENSMUSG00000027358	Bmp2	2	133394079	133404805	1
ENSMUSG00000015943	Bola1	3	96103904	96127025	-1
ENSMUSG00000045160	Bola3	6	83326129	83337118	1
ENSMUSG00000021900	Btd	14	31362985	31390536	1
ENSMUSG00000036887	C1qa	4	136623228	136626114	-1
ENSMUSG00000036905	C1qb	4	136607440	136613498	-1
ENSMUSG00000036896	C1qc	4	136617115	136620376	-1
ENSMUSG00000079592	C1qtnf5	9	44018542	44020484	1
ENSMUSG00000024164	C3	17	57510970	57535136	-1
ENSMUSG00000030666	Calcb	7	114317878	114322600	1
ENSMUSG00000003814	Calr	8	85568479	85573563	-1
ENSMUSG00000029767	Calu	6	29348068	29377109	1
ENSMUSG00000038357	Camp	9	109676447	109678685	-1
ENSMUSG00000026676	Ccdc3	2	5142587	5235689	1
ENSMUSG00000022665	Ccdc80	16	44913765	44948440	1
ENSMUSG00000032532	Cck	9	121318890	121324760	-1
ENSMUSG00000035385	Ccl2	11	81926397	81928279	1
ENSMUSG00000031779	Ccl22	8	95472218	95478327	1
ENSMUSG00000000982	Ccl3	11	83538670	83540181	-1
ENSMUSG00000035042	Ccl5	11	83416604	83421344	-1
ENSMUSG00000035373	Ccl7	11	81936538	81938351	1
ENSMUSG00000009185	Ccl8	11	82006011	82007625	1
ENSMUSG00000019818	Cd164	10	41395410	41407044	1
ENSMUSG00000015854	Cd5l	3	87265188	87278380	1
ENSMUSG00000026365	Cfh	1	140012446	140111502	-1
ENSMUSG00000001128	Cfp	X	20791693	20797794	-1
ENSMUSG00000025512	Chid1	7	141073049	141119770	-1
ENSMUSG00000032640	Chsy1	7	65759263	65823546	1
ENSMUSG00000054400	Cklf	8	104977493	104991570	1
ENSMUSG00000040663	Clcf1	19	4264292	4273544	1
ENSMUSG00000022037	Clu	14	66205932	66218996	1
ENSMUSG00000036968	Cnpy4	5	138185747	138192180	1
ENSMUSG00000040690	Col16a1	4	129941633	129993076	1
ENSMUSG00000001435	Col18a1	10	76888012	77002382	-1
ENSMUSG00000001506	Col1a1	11	94827050	94843868	1
ENSMUSG00000029661	Col1a2	6	4504814	4541544	1
ENSMUSG00000022483	Col2a1	15	97873483	97902576	-1
ENSMUSG00000026043	Col3a1	1	45350698	45388866	1
ENSMUSG00000031502	Col4a1	8	11248423	11362826	-1
ENSMUSG00000031503	Col4a2	8	11362805	11499287	1
ENSMUSG00000026837	Col5a1	2	27776437	27929526	1
ENSMUSG00000026042	Col5a2	1	45413481	45542442	-1
ENSMUSG00000001119	Col6a1	10	76544626	76562002	-1
ENSMUSG00000020241	Col6a2	10	76431596	76459464	-1
ENSMUSG00000048126	Col6a3	1	90693645	90771693	-1
ENSMUSG00000068196	Col8a1	16	57444621	57575100	-1
ENSMUSG00000026553	Copa	1	171910096	171949897	1
ENSMUSG00000003617	Cp	3	20011218	20063309	1
ENSMUSG00000037852	Cpe	8	65045576	65146088	-1
ENSMUSG00000039007	Cpq	15	33083275	33594698	1
ENSMUSG00000027408	Cpxm1	2	130232695	130239494	-1
ENSMUSG00000036596	Cpz	5	35659562	35683042	-1
ENSMUSG00000016481	Cr1l	1	194779690	194813894	-1
ENSMUSG00000040713	Creg1	1	165591315	165602877	1
ENSMUSG00000023272	Creld2	15	88703849	88710886	1
ENSMUSG00000031825	Crispld2	8	120719177	120779532	1
ENSMUSG00000007888	Crlf1	8	70945808	70956731	1
ENSMUSG00000033467	Crlf2	5	109702575	109706859	-1
ENSMUSG00000032431	Crtap	9	114204202	114219743	-1
ENSMUSG00000014599	Csf1	3	107648364	107667785	-1
ENSMUSG00000038067	Csf3	11	98592089	98594455	1
ENSMUSG00000001622	Csn3	5	88073438	88080524	1
ENSMUSG00000027447	Cst3	2	148713642	148717612	-1
ENSMUSG00000028195	Ctgf	3	145352731	145355736	-1
ENSMUSG00000054196	Cthrc1	15	38940327	38950516	1
ENSMUSG00000031778	Cx3cl1	8	95498637	95509055	1
ENSMUSG00000029380	Cxcl1	5	91039100	91040974	1
ENSMUSG00000034855	Cxcl10	5	92494497	92496748	-1
ENSMUSG00000061353	Cxcl12	6	117145496	117158328	1
ENSMUSG00000018920	Cxcl16	11	70344809	70350810	-1
ENSMUSG00000029371	Cxcl5	5	90907219	90909483	1
ENSMUSG00000019997	Cyr61	10	24471340	24474581	1
ENSMUSG00000039952	Dag1	9	108081833	108141157	-1
ENSMUSG00000019929	Dcn	10	97315471	97354005	1
ENSMUSG00000058886	Deaf1	7	140877093	140907603	-1
ENSMUSG00000030772	Dkk3	7	111715224	111758264	-1
ENSMUSG00000029307	Dmp1	5	104350479	104361968	1
ENSMUSG00000027006	Dnajc10	2	80145810	80184387	1
ENSMUSG00000026958	Dpp7	2	25242288	25246371	-1
ENSMUSG00000028108	Ecm1	3	95641459	95646881	-1
ENSMUSG00000038312	Edem2	2	155543597	155571395	-1
ENSMUSG00000020467	Efemp1	11	28803204	28876743	1
ENSMUSG00000024909	Efemp2	19	5523982	5532545	1
ENSMUSG00000026921	Egfl7	2	26470026	26483132	1
ENSMUSG00000029163	Emilin1	5	31070746	31078621	1
ENSMUSG00000024053	Emilin2	17	71559167	71618973	-1
ENSMUSG00000022425	Enpp2	15	54702297	54816288	-1
ENSMUSG00000023960	Enpp5	17	44389704	44397458	1
ENSMUSG00000002808	Epdr1	13	19775876	19804097	-1
ENSMUSG00000029377	Ereg	5	91222481	91241505	1
ENSMUSG00000028128	F3	3	121517186	121528697	1
ENSMUSG00000025854	Fam20c	5	138740269	138795832	1
ENSMUSG00000029672	Fam3c	6	22306519	22356242	-1
ENSMUSG00000024778	Fas	19	34268066	34305172	1
ENSMUSG00000006369	Fbln1	15	85090150	85170736	1
ENSMUSG00000064080	Fbln2	6	91189437	91249522	1
ENSMUSG00000027208	Fgf7	2	125876578	125933105	1
ENSMUSG00000048920	Fkrp	7	16543171	16550657	-1
ENSMUSG00000026193	Fn1	1	71624679	71692359	-1
ENSMUSG00000021765	Fst	13	114588826	114595487	-1
ENSMUSG00000022816	Fstl1	16	37597235	37656876	1
ENSMUSG00000020325	Fstl3	10	79613106	79618464	1
ENSMUSG00000019810	Fuca2	10	13375284	13394779	1
ENSMUSG00000024907	Gal	19	3459915	3464544	-1
ENSMUSG00000000420	Galnt1	18	24338401	24419875	1
ENSMUSG00000089704	Galnt2	8	124958130	125072463	1
ENSMUSG00000031451	Gas6	8	13515374	13544490	-1
ENSMUSG00000038508	Gdf15	8	71082043	71085106	-1
ENSMUSG00000040888	Gfer	17	24912161	24915130	-1
ENSMUSG00000073987	Ggh	4	20042052	20066750	1
ENSMUSG00000055737	Ghr	15	3347242	3612974	-1
ENSMUSG00000027523	Gnas	2	174126113	174188537	1
ENSMUSG00000034220	Gpc1	1	92759367	92788501	1
ENSMUSG00000031119	Gpc4	X	51141898	51254129	-1
ENSMUSG00000018339	Gpx3	11	54793279	54801203	1
ENSMUSG00000028597	Gpx7	4	108257587	108264158	-1
ENSMUSG00000074934	Grem1	2	113576509	113588991	-1
ENSMUSG00000034708	Grn	11	102321141	102327874	1
ENSMUSG00000026879	Gsn	2	35146392	35197904	1
ENSMUSG00000024486	Hbegf	18	36637980	36648858	-1
ENSMUSG00000075254	Heg1	16	33504740	33591946	1
ENSMUSG00000043421	Hilpda	6	29272487	29275445	1
ENSMUSG00000031722	Hp	8	110301760	110305804	-1
ENSMUSG00000006205	Htra1	7	130537841	130587390	1
ENSMUSG00000029306	Ibsp	5	104447037	104459335	1
ENSMUSG00000031838	Ifi30	8	71215419	71219307	-1
ENSMUSG00000022971	Ifnar2	16	91169671	91202477	1
ENSMUSG00000020053	Igf1	10	87694127	87772904	1
ENSMUSG00000048583	Igf2	7	142204503	142220553	-1
ENSMUSG00000020427	Igfbp3	11	7156086	7163923	-1
ENSMUSG00000017493	Igfbp4	11	98932070	98945218	1
ENSMUSG00000023046	Igfbp6	15	102052797	102057946	1
ENSMUSG00000036256	Igfbp7	5	77497087	77555888	-1
ENSMUSG00000076617	Ighm	12	113382178	113386350	-1
ENSMUSG00000004371	Il11	7	4775372	4785858	-1
ENSMUSG00000026981	Il1rn	2	24226865	24241506	1
ENSMUSG00000074695	Il22	10	118040847	118045952	1
ENSMUSG00000024810	Il33	19	29902514	29938118	1
ENSMUSG00000021756	Il6st	13	112600604	112646620	1
ENSMUSG00000041324	Inhba	13	16186436	16206206	1
ENSMUSG00000037035	Inhbb	1	119343195	119349978	-1
ENSMUSG00000035692	Isg15	4	156283912	156285253	-1
ENSMUSG00000037206	Islr	9	58063551	58111589	-1
ENSMUSG00000031703	Itfg1	8	86444207	86567550	-1
ENSMUSG00000022108	Itm2b	14	73599666	73622729	-1
ENSMUSG00000031990	Jam3	9	27008680	27066717	-1
ENSMUSG00000031948	Kars	8	112720075	112737955	-1
ENSMUSG00000025213	Kazald1	19	45063680	45067728	1
ENSMUSG00000064023	Klk8	7	43447001	43453250	1
ENSMUSG00000022875	Kng1	16	22876615	22900828	1
ENSMUSG00000002900	Lamb1	12	31315233	31379643	1
ENSMUSG00000026478	Lamc1	1	153094668	153208532	-1
ENSMUSG00000026822	Lcn2	2	32274645	32278264	-1
ENSMUSG00000068220	Lgals1	15	78810925	78814665	1
ENSMUSG00000050335	Lgals3	14	47605208	47623617	1
ENSMUSG00000033880	Lgals3bp	11	118283577	118292918	-1
ENSMUSG00000001123	Lgals9	11	78853800	78875772	-1
ENSMUSG00000039252	Lgi2	5	52690859	52723804	-1
ENSMUSG00000034394	Lif	11	4207557	4222514	1
ENSMUSG00000054263	Lifr	15	7120095	7226970	1
ENSMUSG00000024529	Lox	18	52649139	52662939	-1
ENSMUSG00000032334	Loxl1	9	58195021	58220469	-1
ENSMUSG00000034205	Loxl2	14	69846517	69933283	1
ENSMUSG00000000693	Loxl3	6	83011154	83029543	1
ENSMUSG00000015568	Lpl	8	69333143	69360100	1
ENSMUSG00000039883	Lrrc17	5	21748557	21780902	1
ENSMUSG00000001870	Ltbp1	17	75312563	75699507	1
ENSMUSG00000002020	Ltbp2	12	84829986	84923306	-1
ENSMUSG00000024940	Ltbp3	19	5790932	5808560	1
ENSMUSG00000036446	Lum	10	97400990	97408565	1
ENSMUSG00000021423	Ly86	13	37529184	37603012	1
ENSMUSG00000029119	Man2b2	5	36964265	36987997	-1
ENSMUSG00000032575	Manf	9	106715511	106769178	-1
ENSMUSG00000022887	Masp1	16	23268167	23339565	-1
ENSMUSG00000022324	Matn2	15	34306823	34436419	1
ENSMUSG00000027239	Mdk	2	91760150	91762642	-1
ENSMUSG00000002274	Metrn	17	26012195	26016110	-1
ENSMUSG00000039208	Metrnl	11	121592370	121607132	1
ENSMUSG00000060572	Mfap2	4	140737729	140743295	1
ENSMUSG00000030605	Mfge8	7	78783516	78798808	-1
ENSMUSG00000030218	Mgp	6	136849433	136852821	-1
ENSMUSG00000033307	Mif	10	75695187	75696074	-1
ENSMUSG00000047562	Mmp10	9	7502353	7510241	1
ENSMUSG00000000901	Mmp11	10	75759056	75772330	-1
ENSMUSG00000049723	Mmp12	9	7344381	7369499	1
ENSMUSG00000050578	Mmp13	9	7272514	7283331	1
ENSMUSG00000025355	Mmp19	10	128626779	128636693	1
ENSMUSG00000031740	Mmp2	8	93553919	93580048	1
ENSMUSG00000043613	Mmp3	9	7445822	7455975	1
ENSMUSG00000005800	Mmp8	9	7558457	7568486	1
ENSMUSG00000017737	Mmp9	2	164782700	164797770	1
ENSMUSG00000041120	Nbl1	4	138809595	138820304	-1
ENSMUSG00000024425	Ndfip1	18	38543449	38598356	1
ENSMUSG00000037499	Nenf	1	191038986	191050391	-1
ENSMUSG00000027859	Ngf	3	102377235	102428329	1
ENSMUSG00000047084	Ngrn	7	79910963	79915122	1
ENSMUSG00000005397	Nid1	13	13612136	13686854	1
ENSMUSG00000042988	Notum	11	120544614	120552001	-1
ENSMUSG00000037362	Nov	15	54609098	54617435	1
ENSMUSG00000021242	Npc2	12	84801336	84819926	-1
ENSMUSG00000029819	Npy	6	49799690	49806487	1
ENSMUSG00000062991	Nrg1	8	32304579	33374825	-1
ENSMUSG00000025810	Nrp1	8	129085085	129229844	1
ENSMUSG00000030659	Nucb2	7	116103604	116139819	1
ENSMUSG00000027848	Olfml3	3	103629538	103645317	-1
ENSMUSG00000026335	Pam	1	97722839	98023371	-1
ENSMUSG00000029718	Pcolce	5	137603365	137612046	-1
ENSMUSG00000044254	Pcsk9	4	106299526	106321526	-1
ENSMUSG00000025856	Pdgfa	5	138961769	138983125	-1
ENSMUSG00000015668	Pdzd11	X	99666489	99670174	-1
ENSMUSG00000045573	Penk	4	4133531	4138819	-1
ENSMUSG00000029373	Pf4	5	90920294	90921242	1
ENSMUSG00000046245	Pilra	5	137820214	137834543	-1
ENSMUSG00000002847	Pla1a	16	38216479	38253507	-1
ENSMUSG00000027999	Pla2g12a	3	129672255	129689474	1
ENSMUSG00000023913	Pla2g7	17	43878989	43923092	1
ENSMUSG00000031538	Plat	8	23247743	23272860	1
ENSMUSG00000046223	Plaur	7	24161909	24175393	1
ENSMUSG00000017754	Pltp	2	164681438	164699631	-1
ENSMUSG00000029759	Pon3	6	5220852	5256286	-1
ENSMUSG00000025289	Prdx4	X	154106914	154123750	-1
ENSMUSG00000022912	Pros1	16	62674670	62749709	1
ENSMUSG00000027978	Prss12	3	123240562	123300246	1
ENSMUSG00000039405	Prss23	7	89156991	89176395	-1
ENSMUSG00000024084	Qpct	17	79359335	79397807	1
ENSMUSG00000033684	Qsox1	1	155651775	155688635	-1
ENSMUSG00000009281	Rarres2	6	48546630	48549723	-1
ENSMUSG00000012705	Retn	8	3705770	3710110	1
ENSMUSG00000021876	Rnase4	14	51328534	51343608	1
ENSMUSG00000041926	Rnpep	1	135190450	135211822	-1
ENSMUSG00000019880	Rspo3	10	29328412	29411863	-1
ENSMUSG00000042312	S100a13	3	90421742	90431888	1
ENSMUSG00000056054	S100a8	3	90576285	90577342	1
ENSMUSG00000000278	Scpep1	11	88814846	88846291	-1
ENSMUSG00000020592	Sdc1	12	8821323	8843715	1
ENSMUSG00000017009	Sdc4	2	164266167	164285807	-1
ENSMUSG00000002064	Sdf2	11	78136572	78146322	1
ENSMUSG00000028883	Sema3a	5	13175381	13652533	1
ENSMUSG00000062345	Serpinb2	1	107439153	107463208	1
ENSMUSG00000026249	Serpine2	1	79771914	79838897	-1
ENSMUSG00000000753	Serpinf1	11	75300595	75313527	-1
ENSMUSG00000023224	Serping1	2	84595731	84605788	-1
ENSMUSG00000031548	Sfrp1	8	23901518	23939648	1
ENSMUSG00000021319	Sfrp4	13	19807274	19817164	1
ENSMUSG00000017002	Slpi	2	164195990	164231015	-1
ENSMUSG00000023886	Smoc2	17	14499768	14625052	1
ENSMUSG00000019872	Smpdl3a	10	57670431	57687926	1
ENSMUSG00000047793	Sned1	1	93163563	93228787	1
ENSMUSG00000018593	Sparc	11	55285326	55314009	-1
ENSMUSG00000029309	Sparcl1	5	104226977	104261599	-1
ENSMUSG00000037379	Spon2	5	33355528	33375799	-1
ENSMUSG00000029304	Spp1	5	104582984	104588916	1
ENSMUSG00000020077	Srgn	10	62329612	62363230	-1
ENSMUSG00000031253	Srpx2	X	132809175	132833195	1
ENSMUSG00000031749	St3gal2	8	111646554	111699112	1
ENSMUSG00000032038	St3gal4	9	34957872	35030564	-1
ENSMUSG00000014813	Stc1	14	69266687	69279253	1
ENSMUSG00000020432	Tcn2	11	3867192	3882159	-1
ENSMUSG00000040813	Tex264	9	106535945	106563126	-1
ENSMUSG00000027082	Tfpi	2	84263199	84307119	-1
ENSMUSG00000021253	Tgfb3	12	86103519	86125815	-1
ENSMUSG00000035493	Tgfbi	13	56757336	56787375	1
ENSMUSG00000001131	Timp1	X	20736405	20740974	1
ENSMUSG00000017466	Timp2	11	118191895	118246566	-1
ENSMUSG00000020044	Timp3	10	86136236	86185370	1
ENSMUSG00000028776	Tinagl1	4	130058247	130068915	-1
ENSMUSG00000026109	Tmeff2	1	50939806	51226429	1
ENSMUSG00000028364	Tnc	4	63878022	63965252	-1
ENSMUSG00000030341	Tnfrsf1a	6	125326325	125339447	1
ENSMUSG00000028599	Tnfrsf1b	4	144940033	144973440	-1
ENSMUSG00000009563	Tor2a	2	32647246	32652256	1
ENSMUSG00000023992	Trem2	17	48653429	48661175	1
ENSMUSG00000024379	Tslp	18	32948436	32952850	1
ENSMUSG00000024098	Twsg1	17	66228967	66258221	-1
ENSMUSG00000039646	Vasn	16	4457805	4468666	1
ENSMUSG00000023951	Vegfa	17	46327919	46343295	-1
ENSMUSG00000024962	Vegfb	19	6959841	6965019	-1
ENSMUSG00000031520	Vegfc	8	54530641	54640131	1
ENSMUSG00000019772	Vip	10	5589218	5597617	1
ENSMUSG00000027656	Wisp2	2	163662809	163675066	1
ENSMUSG00000021994	Wnt5a	14	28226707	28249405	1
ENSMUSG00000024066	Xdh	17	74190890	74257191	-1
ENSMUSG00000028639	Ybx1	4	119135178	119151801	-1
